# Supplementary material for: Automated VMAT planning for short-course radiotherapy in locally advanced rectal cancer
Source: PLoS One. 2025 Jun 9;20(6):e0325567. doi: 10.1371/journal.pone.0325567 (PMC12148120; doi:10.1371/journal.pone.0325567)
Supplement: S1 File — (ZIP) [file pone.0325567.s001.zip]

Archive with 2 entries (1 files):
- auot-planning program/
- auot-planning program/AP_run_progress_weak.py
