# Supplementary material for: Automated VMAT planning for short-course radiotherapy in locally advanced rectal cancer
Source: PLoS One. 2025 Jun 9;20(6):e0325567. doi: 10.1371/journal.pone.0325567 (PMC12148120; doi:10.1371/journal.pone.0325567)
Supplement: S1 File — (ZIP) [file pone.0325567.s001.zip › auot-planning program/AP_run_progress_weak.py]

# update objective function dose levels

from connect import *
import time

patient = get_current("Patient")
examination = get_current("Examination")
plan = get_current("Plan")
beam_set = get_current("BeamSet")

plan.PlanOptimizations[0].OptimizationParameters.Algorithm.OptimalityTolerance = 5e-5
finish_value = 1e-4
threshold_value = 5e-4
strong_update_factor = 0.96
weak_update_factor = 0.98
dosefalloff_factor = strong_update_factor  #0.98

strong_update = ['Lungs','ring', 'nt', 'ring2', 'nt2', 'Lung-PTV']
weak_update = ['Heart', 'SpinalCord', 'sp0.3']

# normalize to presp
prescription_roi = beam_set.Prescription.DosePrescriptions[0].OnStructure.Name        # e.g. 'PTV'
prescription_dose = beam_set.Prescription.DosePrescriptions[0].DoseValue
prescription_volume = beam_set.Prescription.DosePrescriptions[0].DoseVolume

def run_progress():
    opt_count = 0
    while True:
        plan.PlanOptimizations[0].RunOptimization()
        if plan.TreatmentCourse.TotalDose.GetRelativeVolumeAtDoseValues(RoiName = prescription_roi, DoseValues = [prescription_dose])[0] < prescription_volume*0.01 :
            beam_set.NormalizeToPrescription(RoiName = prescription_roi, DoseValue = prescription_dose, DoseVolume = prescription_volume, PrescriptionType = 'DoseAtVolume', EvaluateAfterScaling = True)
        
        # judge if optimization finished: all above finish_value
        finished_opt = True
        for obj_fun in plan.PlanOptimizations[0].Objective.ConstituentFunctions:
            dfp = obj_fun.DoseFunctionParameters
            if obj_fun.ForRegionOfInterest.Name in strong_update and obj_fun.FunctionValue.FunctionValue < finish_value:
                finished_opt = False
        
        # change dose levels until all above threshold_value
        while True:
            function_update = False
            
            for obj_fun in plan.PlanOptimizations[0].Objective.ConstituentFunctions:
                # determine strong or weak scaling factor
                scaling_factor = weak_update_factor
                dfp = obj_fun.DoseFunctionParameters
                # external dosefalloff does not have obj FunctionType
                if hasattr(dfp, 'FunctionType') and 'Target' not in obj_fun.ForRegionOfInterest.OrganData.OrganType and 'External' not in obj_fun.ForRegionOfInterest.Type:
                    if (obj_fun.FunctionValue.FunctionValue < threshold_value or obj_fun.FunctionValue.FunctionValue > 0.6):
                        if obj_fun.ForRegionOfInterest.Name in strong_update:
                            scaling_factor = strong_update_factor
                            function_update = True
                        # max eud
                        if dfp.FunctionType == 'MaxEud':
                            if dfp.DoseLevel > obj_fun.FunctionValue.PlanningValue * scaling_factor + threshold_value:
                                dfp.DoseLevel = obj_fun.FunctionValue.PlanningValue * scaling_factor                            
                        # max dose
                        if dfp.FunctionType == 'MaxDose' and obj_fun.ForRegionOfInterest.Name != 'Body':
                            if dfp.DoseLevel > plan.TreatmentCourse.TotalDose.GetDoseStatistic(RoiName = obj_fun.ForRegionOfInterest.Name, DoseType = 'Max') * scaling_factor + threshold_value:
                                dfp.DoseLevel = plan.TreatmentCourse.TotalDose.GetDoseStatistic(RoiName = obj_fun.ForRegionOfInterest.Name, DoseType = 'Max') * scaling_factor
                        # max dvh    
                        if dfp.FunctionType == 'MaxDvh':
                            #if dfp.PercentVolume > plan.TreatmentCourse.TotalDose.GetRelativeVolumeAtDoseValues(RoiName = obj_fun.ForRegionOfInterest.Name, DoseValues = [dfp.DoseLevel])[0] * scaling_factor * 100 + threshold_value:
                            dfp.PercentVolume = min(int(plan.TreatmentCourse.TotalDose.GetRelativeVolumeAtDoseValues(RoiName = obj_fun.ForRegionOfInterest.Name, DoseValues = [dfp.DoseLevel])[0] * scaling_factor * 100), dfp.PercentVolume)
                elif hasattr(dfp, 'HighDoseLevel'):
                    # Body dose fall-off function, change low dose level
                    if (obj_fun.ForRegionOfInterest.Name == 'External' or obj_fun.ForRegionOfInterest.Name == 'outline' or obj_fun.ForRegionOfInterest.Name == 'Body') and obj_fun.FunctionValue.FunctionValue < threshold_value:
                        dfp.LowDoseLevel = min(dfp.LowDoseLevel * dosefalloff_factor, dfp.LowDoseLevel)
                        function_update = True
            
            # normalize to presp
            #if plan.TreatmentCourse.TotalDose.GetRelativeVolumeAtDoseValues(RoiName = prescription_roi, DoseValues = [prescription_dose])[0] < prescription_volume*0.01 :
            beam_set.NormalizeToPrescription(RoiName = prescription_roi, DoseValue = prescription_dose, DoseVolume = prescription_volume, PrescriptionType = 'DoseAtVolume', EvaluateAfterScaling = True)
            if function_update == False:
                break        
        if finished_opt or len(plan.PlanOptimizations[0].ProgressOfOptimization.Iterations) < 30:
            break
        else:
            opt_count += 1
    return opt_count

if __name__ == '__main__':
    start_time = time.time()
    plan.PlanOptimizations[0].ResetOptimization()
    plan.PlanOptimizations[0].OptimizationParameters.DoseCalculation.IterationsInPreparationsPhase = 25
    plan.PlanOptimizations[0].OptimizationParameters.Algorithm.MaxNumberOfIterations = 60
    opt_count = run_progress()
    if opt_count < 1:
        plan.PlanOptimizations[0].OptimizationParameters.Algorithm.OptimalityTolerance = 2e-5
    if opt_count > 3 or opt_count < 1:
        plan.PlanOptimizations[0].ResetOptimization()
        opt_count = run_progress()        
    
    for obj_fun in plan.PlanOptimizations[0].Objective.ConstituentFunctions:
        dfp = obj_fun.DoseFunctionParameters
        if prescription_roi == obj_fun.ForRegionOfInterest.Name:
            if hasattr(dfp, 'FunctionType') and dfp.FunctionType == 'MinDvh':
                dfp.Weight = dfp.Weight*10
                dfp.PercentVolume = 96
        if 'Body' in obj_fun.ForRegionOfInterest.Name:
            if hasattr(dfp, 'FunctionType') and dfp.FunctionType == 'MaxDose':
                dfp.Weight = dfp.Weight*10
    #plan.PlanOptimizations[0].OptimizationParameters.Algorithm.OptimalityTolerance = 5e-5
    plan.PlanOptimizations[0].RunOptimization()
    if len(plan.PlanOptimizations[0].ProgressOfOptimization.Iterations) < 30:
        plan.PlanOptimizations[0].OptimizationParameters.Algorithm.OptimalityTolerance = 1e-5
        plan.PlanOptimizations[0].RunOptimization()

    # normalize to presp
    if plan.TreatmentCourse.TotalDose.GetRelativeVolumeAtDoseValues(RoiName = prescription_roi, DoseValues = [prescription_dose])[0] < prescription_volume*0.01 :
        beam_set.NormalizeToPrescription(RoiName = prescription_roi, DoseValue = prescription_dose, DoseVolume = prescription_volume, PrescriptionType = 'DoseAtVolume', EvaluateAfterScaling = True)            
    end_time = time.time()
    opt_time = end_time - start_time
    print("Optimization time is {} seconds!\n {}".format(opt_time, opt_time))
