# Supplementary material for: Automated VMAT planning for short-course radiotherapy in locally advanced rectal cancer
Source: PLoS One. 2025 Jun 9;20(6):e0325567. doi: 10.1371/journal.pone.0325567 (PMC12148120; doi:10.1371/journal.pone.0325567)
Supplement: S3 File — (ZIP) [file pone.0325567.s003.zip]

Archive with 6 entries (4 files):
- AP/
- AP/dose_results_30.csv
- AP/plan_results_30.csv
- MP/
- MP/dose_results_30.csv
- MP/plan_results_30.csv
