# Supplementary material for: Automated VMAT planning for short-course radiotherapy in locally advanced rectal cancer
Source: PLoS One. 2025 Jun 9;20(6):e0325567. doi: 10.1371/journal.pone.0325567 (PMC12148120; doi:10.1371/journal.pone.0325567)
Supplement: S3 File — (ZIP) [file pone.0325567.s003.zip › AP/dose_results_30.csv]

PatientID	PTV_V25Gy	PTV_D2%	PTV_D50%	PTV_Dmax	PTV_Dmin	PTV_D98%	PTV_Dmean	PTV_HI	PTV_CI25Gy	PTV_GI50%	PTV_Volume	CTV_V25Gy	CTV_Dmin	CTV_Dmax	CTV_HI	CTV_CI25Gy	CTV_GI50%	CTV_Volume	Bladder_Dmean	Bladder_V5Gy	Bladder_V10Gy	Bladder_V15Gy	Bladder_V25Gy	Bladder_V21Gy	Small bowel_Dmean	Small bowel_Dmax	Small bowel_absV5Gy	Small bowel_absV10Gy	Small bowel_absV15Gy	Small bowel_absV25Gy	Small bowel_absV18Gy	Small bowel_absV23Gy	Pelvic marrow_V5Gy	Pelvic marrow_V10Gy	Pelvic marrow_V15Gy	Pelvic marrow_V25Gy	Pelvic marrow_Dmean	Femurhead-L_Dmean	Femurhead-L_V5Gy	Femurhead-L_V10Gy	Femurhead-L_V15Gy	Femurhead-L_V25Gy	Femurhead-L_V12.5Gy	Femurhead-R_Dmean	Femurhead-R_V5Gy	Femurhead-R_V10Gy	Femurhead-R_V15Gy	Femurhead-R_V25Gy	Femurhead-R_V12.5Gy
1	95	2722.5	2618	2843	2091.5	2440	2612.4	0.10791	0.92699	2.7894	737.23	98.442	2264	2843	0.082492	0.91153	2.7894	675.13	817.87	68.768	28.45	10.913	0.00011055	0.93104	821.27	2557	429.03	161.85	52.307	0.0491	27.384	4.056	76.663	58.502	32.444	0.46772	1121.6	450.16	33.442	15.419	0.83289	0	5.0206	394.86	32.875	10.832	0.23272	0	3.0415
2	95	2749	2633	2823.5	1861.5	2424	2626.5	0.12343	0.92903	2.7427	832.65	99.888	2348.5	2823.5	0.08264	0.71022	2.7427	575.77	953.67	80.305	40.799	13.135	0.30002	3.2583	776.23	2240.5	374.89	155.21	22.1	0	3.1648	0	77.354	60.734	33.562	1.8498	1155.8	456.7	39.655	12.169	0.24987	0	3.5244	408.61	30.945	13.391	0.82949	0	4.3512
3	95	2738.5	2641.5	2801	2028.5	2441.5	2629.7	0.11244	0.91785	3.1956	772.69	99.595	2290.5	2801	0.07866	0.76951	3.1956	589.41	924.48	82.654	35.421	13.917	0.048711	2.5488	865.33	2578	463.83	151.75	42.147	0.11698	22.311	3.8099	88.733	66.396	28.075	0.57172	1202.9	554.86	55.529	11.235	0.021915	0	2.256	409.7	31.234	4.1192	0	0	0.23835
4	95	2738	2639	2806	1967.5	2432	2628.3	0.11595	0.92009	3.0938	716.64	99.695	2313.5	2806	0.078402	0.80626	3.0938	570.23	958.41	82.312	40.67	16.004	0.04161	1.4339	641.57	2534	298.17	108.59	26.331	0.0065555	12.142	1.425	83.264	61.026	28.015	0.3661	1140.3	558.19	54.459	13.573	0	0	2.8835	505.83	43.487	12.004	0.19308	0	2.6647
5	95	2734.5	2628	2808.5	1957.5	2435.5	2619.7	0.11377	0.9276	2.9351	713.87	99.065	2270	2808.5	0.083349	0.82502	2.9351	583.89	960.33	77.099	38.258	17.622	0.49137	6.0831	597.63	2540.5	184.01	43.383	12.225	0.010711	7.3256	1.9478	82.023	64.035	34.164	1.3001	1201.6	484.21	39.613	14.413	0.6557	0	4.2526	430.24	31.025	12.126	1.2812	0	4.9663
6	95	2745.5	2635	2895.5	2007	2435.5	2626	0.11765	0.91013	3.2245	666.64	99.663	2374	2895.5	0.083585	0.74679	3.2245	497.01	833.19	72.939	30.098	8.5971	0.002579	0.89908	715.46	2458	99.067	46.881	15.988	0	6.8236	0.27625	86.103	66.267	27.884	0.5807	1181.2	404.47	30.64	7.8709	0	0	0.63322	485.48	39.377	8.9355	0	0	0.46721
7	95	2751.5	2636.5	2826	1714.5	2438	2628.1	0.11891	0.89856	3.2809	667.72	99.192	2285.5	2826	0.088851	0.76445	3.2809	521.07	914.52	79.375	32.283	14.993	0.39627	4.9809	831.69	2522	404.81	147.79	34.411	0.0089892	13.813	1.0298	82.951	59.736	22.161	0.38564	1096.2	354.37	24.42	6.1394	0	0	0.69852	346.62	25.304	8.3842	0	0	0.6979
8	95	2737	2631	2815	1884.5	2440.5	2622.9	0.11269	0.91975	3.0616	1002.8	98.85	2271.5	2815	0.084563	0.80243	3.0616	808.11	994.38	98.181	37.01	13.398	0.00028003	1.2597	770.43	2570	356.5	137.73	19.477	0.29363	10.645	5.5477	95.339	79.933	40.295	1.3014	1391.8	555.14	46.91	13.08	0.74774	0	4.6685	513.96	40.479	14.617	1.389	0	5.2563
9	95	2742.5	2631.5	2854	1338	2431	2623.5	0.11837	0.91943	2.8945	723.69	99.602	2292	2854	0.082026	0.78013	2.8945	558.61	928.87	81.764	32.916	14.015	0.10073	3.841	874.51	2528	234.89	89.682	21.424	0.0066661	11.963	2.7883	86.193	66.591	33.096	0.80493	1232.7	467.89	36.439	13.801	0.7964	0	4.83	468.57	35.708	13.729	1.0703	0	4.9467
10	95	2753.5	2640.5	2922	1827.5	2436.5	2631.4	0.12005	0.9157	2.8305	1119.8	98.897	2276.5	2922	0.090481	0.81546	2.8305	920.19	991.64	79.353	39.877	19.208	0.36075	6.2865	889.95	2632.5	421.09	156.92	53.796	0.67201	34.724	8.4619	88.439	75.536	48.172	1.0765	1380.2	581.53	50.116	16.245	1.3386	0	6.6146	548.07	45.367	16.317	1.6878	0	6.4813
11	95	2726.5	2627	2840.5	1766	2437	2618.9	0.1102	0.93011	2.7206	936.25	99.244	2290.5	2840.5	0.078119	0.84394	2.7206	778.4	972.08	82.157	36.497	16.825	0.46985	5.6892	827.7	2593.5	332.03	143.78	47.23	0.37418	28.382	8.0384	81.639	62.629	37.827	1.2849	1224.6	387.6	29.262	10.528	0.77279	0	4.1667	424.08	32.399	13.67	1.0243	0	5.5161
12	95	2744.5	2639	2866.5	1930	2431	2628.6	0.11879	0.93089	2.6562	872.4	99.713	2273	2866.5	0.081101	0.71942	2.6562	612	960.44	82.167	38.012	14.542	0.35137	4.2201	649.99	2363	585.26	135.33	7.2112	0	2.2999	0.013419	82.654	71.364	48.561	4.0737	1370.6	425.9	30.849	14.661	1.3553	0	6.9332	445.64	32.629	15.1	1.7183	0	6.3718
13	95	2737.5	2631.5	2841.5	1892.5	2443	2623.2	0.11191	0.91409	3.1007	845.43	99.392	2296.5	2841.5	0.081884	0.778	3.1007	657.38	981.94	92.817	38.373	14.131	0.034608	2.5973	945.55	2617	542.82	236	74.367	0.67981	39.19	8.7269	92.866	73.665	35.187	1.0786	1321.3	490.47	41.345	13.735	1.5068	0	5.2414	509.94	40.096	14.538	0.9961	0	5.0469
14	95	2755.5	2644.5	2842.5	1914	2428	2634.8	0.12384	0.92211	2.8526	1148.1	99.804	2299.5	2815	0.082722	0.67297	2.8526	759.17	985.69	86.31	38.588	17.296	0.30714	4.1369	806.98	2373	258.11	119.09	23.674	0	3.7188	0.009436	92.19	75.125	45.358	2.7086	1397.7	590.41	46.045	19.95	3.7851	0	9.6973	527.93	36.46	18.202	3.9845	0	9.4227
15	95	2760.5	2652	2843	1974	2434.5	2640.1	0.12293	0.86523	3.1511	544.63	99.401	2281	2843	0.08694	0.7074	3.1511	406.72	861.06	67.186	29.077	15.754	0.6013	4.8046	1025.3	2710.5	284.49	126	55.686	5.4167	41.79	16.899	89.503	71.143	41.342	1.2454	1322.6	523.46	42.526	16.2	1.7444	0	6.7098	391.17	26.404	9.5165	0.53582	0	3.3459
16	95	2751	2644	2819	1954.5	2439	2633.2	0.118	0.90696	2.9615	619.38	99.385	2283	2819	0.084838	0.76985	2.9615	480.37	708.55	61.044	18.42	6.2123	0.017366	0.86215	928.04	2614.5	299.75	115.36	35.809	0.36581	19.282	4.2293	80.473	59.025	29.836	0.79633	1139.3	414.44	38.412	5.2939	0	0	0.47918	426.92	32.689	11.94	0.74919	0	4.2167
17	95	2754	2640.5	2881	1929.5	2444.5	2632	0.11721	0.90457	3.0481	762.71	99.276	2293	2881	0.087554	0.77725	3.0481	600.12	1019.3	86.92	42.82	20.616	0.12711	2.4428	933.33	2584	340.09	125.09	50.203	0.2174	28.238	4.4774	83.213	61.806	31.701	0.81368	1176.2	531.42	43.79	18.376	1.4339	0	8.076	474.41	36.277	15.207	1.5468	0	6.1784
18	95	2683	2564	2811	1891.5	2474	2567.3	0.081513	0.85109	3.0908	730.12	96.429	2298	2811	0.076833	0.693	3.0908	577.01	894.79	82.469	35.912	9.7646	0	0	629.37	2319	129.72	55.066	10.801	0	2.3286	0.0026348	90.877	73.526	39.532	2.5714	1377.7	570.47	48.992	16.353	0.57544	0	5.0543	525.19	42.297	17.731	0.96558	0	5.5844
19	95	2760.5	2648.5	2885	1904	2442.5	2638.7	0.12007	0.91049	3.1693	904.07	99.364	2304	2885	0.088793	0.8	3.1693	726.11	858.93	82.09	31.26	7.5689	0	0.040601	856.62	2257	225.81	81.114	11.676	0	2.6869	0	92.881	72.213	32.622	0.94707	1284.7	621.52	62.068	11.556	0.010327	0	3.2812	594.8	51.227	13.85	0.18546	0	3.6535
20	95	2739	2634	2807.5	1888.5	2437	2624.8	0.11465	0.91633	2.9359	743.42	99.488	2297.5	2807.5	0.08102	0.78154	2.9359	578.15	879.85	93.114	30.357	2.0539	0	0	758.3	2559.5	409.33	153.98	34.834	0.048106	16.793	2.5483	81.311	60.581	28.96	0.61566	1142.7	379.04	36.741	4.2779	0	0	0.13474	342.81	30.325	5.3469	0	0	0.45379
21	95	2749	2639.5	2905	1675	2431.5	2630.6	0.12029	0.91735	2.9807	806.84	99.587	2255.5	2905	0.083475	0.78096	2.9807	625.06	811.81	66.933	30.212	10.441	0.00079728	0.8393	638.18	2026	437.15	82.344	3.7934	0	0.23263	0	78.326	58.855	28.101	0.66912	1109.2	535.69	46.13	13.987	0.21746	0	3.9821	575	50.357	11.575	0.0079326	0	2.1483
22	95	2749.5	2642.5	2822	1938	2440.5	2632	0.11693	0.90978	3.2551	859.78	99.735	2272	2822	0.081234	0.7763	3.2551	665.63	947.2	96.652	39.8	6.1179	0	0.0083202	775.39	2002	130.1	52.941	4.807	0	0.09365	0	94.186	68.473	28.081	0.77283	1250.4	500.68	40.725	12.594	0.32982	0	2.7806	480.97	39.475	11.244	0.22669	0	3.0009
23	95	2747	2641	2814	1749	2434	2630.6	0.11852	0.91762	3.0375	613.56	99.392	2279	2814	0.083852	0.79166	3.0375	483.59	788.19	62.282	23.848	11.347	0.32954	4.348	797.27	2593.5	293.8	79.207	12.307	0.18546	8.845	3.1836	78.071	61.289	31.851	0.97112	1140.3	420.02	34.067	12.207	0.62669	0	4.4743	391.77	30.357	9.8796	1.0057	0	3.6698
24	95	2737	2630	2832	1688.5	2425	2621.3	0.11863	0.92241	2.7676	836.84	99.715	2283	2832	0.079939	0.69256	2.7676	570.3	866.91	75.26	30.85	11.522	0.2284	2.5303	684.5	2523.5	48.047	26.371	14.683	0.00059232	6.7527	0.41442	85.243	68.647	37.151	2.1911	1276.8	467.87	34.082	14.922	1.323	0	6.2827	523.41	37.466	15.046	1.4964	0	6.858
25	95.082	2760	2644.5	2827	1716	2432.5	2635.9	0.12384	0.90735	2.936	734.11	99.659	2306.5	2827	0.086106	0.76301	2.936	561.93	809.48	74.76	28.392	7.058	0.00044897	0.20268	807.31	2520.5	309.26	99.277	8.7402	0.01243	3.5843	0.91713	83.611	64.984	35.731	2.4037	1242	337.86	26.796	6.0315	0	0	0.84116	497.83	39.988	15.593	2.1052	0	7.1611
26	95	2753	2642.5	2818.5	1565	2426	2632.1	0.12375	0.89991	3.1407	704.02	99.778	2295.5	2818.5	0.083459	0.72216	3.1407	512.16	891.9	63.239	32.867	17.837	0.59219	5.9318	847.58	2542	333.69	101.56	21.317	0.0054534	10.153	0.96528	91.927	67.104	35.378	0.81275	1272.2	510.28	39.975	12.991	1.876	0	6.1348	523.22	38.17	15.312	2.3483	0	6.8486
27	95	2730	2626.5	2797.5	1998.5	2439.5	2619	0.1106	0.92787	2.9743	841.5	99.657	2327.5	2797.5	0.076909	0.8018	2.9743	660.79	890.82	94.842	34.968	3.3909	0	0.025563	863.83	2451.5	264.86	101.61	17.282	0	4.77	0.13109	92.333	75.268	40.948	0.76874	1360.2	482.81	42.599	11.479	0.17536	0	2.5954	440.68	37.64	10.135	0.018928	0	1.6603
28	95	2766	2651.5	2850.5	1979	2424	2641.7	0.12898	0.92994	2.7603	858.31	99.746	2313	2850.5	0.084037	0.70599	2.7603	591.09	801.09	66.054	25.121	10.234	0.33178	3.3684	824.63	2530	324.87	153.89	48.409	0.020192	21.203	2.4493	82.038	65.514	34.387	1.9089	1217.3	444.09	36.329	13.421	0.22727	0	3.9016	417.95	31.375	11.471	0.35621	0	3.777
29	95	2715.5	2620	2771	1944	2441	2612.3	0.10477	0.92873	2.9703	869.82	99.737	2430.5	2771	0.072582	0.68703	2.9703	583.78	762.77	47.616	24.396	14.185	0.67487	5.5397	739.54	2620.5	394.63	166.38	41.243	4.6961	26.502	12.968	81.666	64.907	32.471	1.3728	1186.4	567.18	55.511	7.5244	9.6157e-05	0	1.2281	505.61	33.577	7.4433	0.0072901	0	1.3751
30	95	2717	2621.5	2789	2006	2449	2613.5	0.10223	0.91487	3.2092	568.08	99.848	2395.5	2789	0.071686	0.73983	3.2092	415.86	713.52	63.583	20.397	5.2612	0	0.15398	571.24	2179.5	152.61	49.164	5.2639	0	0.34219	0	83.726	61.293	26.435	2.3129	1154.8	351.74	24.415	3.5233	0	0	0.1938	454.85	35.289	7.3491	0.041922	0	1.5078
