# Supplementary material for: Automated VMAT planning for short-course radiotherapy in locally advanced rectal cancer
Source: PLoS One. 2025 Jun 9;20(6):e0325567. doi: 10.1371/journal.pone.0325567 (PMC12148120; doi:10.1371/journal.pone.0325567)
Supplement: S3 File — (ZIP) [file pone.0325567.s003.zip › AP/plan_results_30.csv]

PatientID	tps	treatment_machine_name	plan_name	rx_dose	fractions	plan_mus	plan_cps	complexity	planfilename
1	RayStation	6201MC	APMC	2500	5	2429.4	314	0.10022	RP1.2.752.243.1.1.20250120160745667.1204.32128.dcm
2	RayStation	6201MC	APMC	2500	5	2405.4	314	0.10166	RP1.2.752.243.1.1.20250121160622595.1255.65515.dcm
3	RayStation	6201MC	APMC	2500	5	2387	314	0.10053	RP1.2.752.243.1.1.20250121164528965.1290.33878.dcm
4	RayStation	6201MC	APMC	2500	5	2306.4	314	0.10316	RP1.2.752.243.1.1.20250122101002617.1335.28211.dcm
5	RayStation	6201MC	APMC	2500	5	2438.5	314	0.10038	RP1.2.752.243.1.1.20250122105827904.7000.56747.dcm
6	RayStation	6201MC	APMC	2500	5	2441.4	314	0.10482	RP1.2.752.243.1.1.20250122120829700.7000.70768.dcm
7	RayStation	6201MC	APMC	2500	5	2651.8	314	0.10992	RP1.2.752.243.1.1.20250122172305531.1400.54473.dcm
8	RayStation	6201MC	APMC	2500	5	2679.8	314	0.10591	RP1.2.752.243.1.1.20250122183925937.2500.87466.dcm
9	RayStation	6201MC	APMC	2500	5	2533.7	314	0.10977	RP1.2.752.243.1.1.20250123082255468.3400.50588.dcm
10	RayStation	6201MC	APMC	2500	5	2853.7	314	0.10615	RP1.2.752.243.1.1.20250123085928700.9900.83863.dcm
11	RayStation	6201MC	APMC	2500	5	2331.6	314	0.10218	RP1.2.752.243.1.1.20250123085150149.4400.12812.dcm
12	RayStation	6201MC	APMC	2500	5	2321.9	314	0.10141	RP1.2.752.243.1.1.20250123091222835.6100.24450.dcm
13	RayStation	6201MC	APMC	2500	5	2897.7	314	0.11404	RP1.2.752.243.1.1.20250123092329442.1002.78317.dcm
14	RayStation	6201MC	APMC	2500	5	2842.1	314	0.10039	RP1.2.752.243.1.1.20250123094739002.1900.73002.dcm
15	RayStation	6201MC	APMC	2500	5	2394	314	0.11358	RP1.2.752.243.1.1.20250123095015506.1900.63224.dcm
16	RayStation	6201MC	APMC	2500	5	2736.4	314	0.11748	RP1.2.752.243.1.1.20250123110454459.3100.86285.dcm
17	RayStation	6201MC	APMC	2500	5	2824.2	314	0.11284	RP1.2.752.243.1.1.20250123110521786.2900.27744.dcm
18	RayStation	6201MC	APMC	2500	5	1767	314	0.072822	RP1.2.752.243.1.1.20250123113113403.3900.22283.dcm
19	RayStation	6201MC	APMC	2500	5	2843.7	314	0.10873	RP1.2.752.243.1.1.20250123114808554.3300.68560.dcm
20	RayStation	6201MC	APMC	2500	5	2341.7	314	0.10198	RP1.2.752.243.1.1.20250123115426527.4500.63640.dcm
21	RayStation	6201MC	APMC	2500	5	2718.5	314	0.10667	RP1.2.752.243.1.1.20250123122057877.4200.71060.dcm
22	RayStation	6201MC	APMC	2500	5	2965.2	314	0.112	RP1.2.752.243.1.1.20250123122049621.6800.17213.dcm
23	RayStation	6201MC	APMC	2500	5	2462.9	314	0.10939	RP1.2.752.243.1.1.20250123134545816.7700.43863.dcm
24	RayStation	6201MC	APMC	2500	5	2580.3	314	0.10606	RP1.2.752.243.1.1.20250123134639552.5700.25085.dcm
25	RayStation	6201MC	APMC	2500	5	3009.3	314	0.12816	RP1.2.752.243.1.1.20250123145246158.1200.86633.dcm
26	RayStation	6201MC	APMC	2500	5	2731	314	0.11313	RP1.2.752.243.1.1.20250123143337786.8000.48713.dcm
27	RayStation	6201MC	APMC	2500	5	2227.9	314	0.088659	RP1.2.752.243.1.1.20250123145205713.8700.77786.dcm
28	RayStation	6201MC	APMC	2500	5	2606	314	0.10929	RP1.2.752.243.1.1.20250123151315609.9700.10677.dcm
29	RayStation	6201MC	APMC	2500	5	2341.7	314	0.093111	RP1.2.752.243.1.1.20250123152652641.1280.61858.dcm
30	RayStation	6201MC	APMC	2500	5	2292.2	314	0.10487	RP1.2.752.243.1.1.20250123153310850.1070.43318.dcm
