# Supplementary material for: Automated VMAT planning for short-course radiotherapy in locally advanced rectal cancer
Source: PLoS One. 2025 Jun 9;20(6):e0325567. doi: 10.1371/journal.pone.0325567 (PMC12148120; doi:10.1371/journal.pone.0325567)
Supplement: S3 File — (ZIP) [file pone.0325567.s003.zip › MP/dose_results_30.csv]

PatientID	PTV_V25Gy	PTV_D2%	PTV_D50%	PTV_Dmax	PTV_Dmin	PTV_D98%	PTV_Dmean	PTV_HI	PTV_CI25Gy	PTV_GI50%	PTV_Volume	CTV_V25Gy	CTV_Dmin	CTV_Dmax	CTV_HI	CTV_CI25Gy	CTV_GI50%	CTV_Volume	Bladder_Dmean	Bladder_V5Gy	Bladder_V10Gy	Bladder_V15Gy	Bladder_V25Gy	Bladder_V21Gy	Small bowel_Dmean	Small bowel_Dmax	Small bowel_absV5Gy	Small bowel_absV10Gy	Small bowel_absV15Gy	Small bowel_absV25Gy	Small bowel_absV18Gy	Small bowel_absV23Gy	Pelvic marrow_V5Gy	Pelvic marrow_V10Gy	Pelvic marrow_V15Gy	Pelvic marrow_V25Gy	Pelvic marrow_Dmean	Femurhead-L_Dmean	Femurhead-L_V5Gy	Femurhead-L_V10Gy	Femurhead-L_V15Gy	Femurhead-L_V25Gy	Femurhead-L_V12.5Gy	Femurhead-R_Dmean	Femurhead-R_V5Gy	Femurhead-R_V10Gy	Femurhead-R_V15Gy	Femurhead-R_V25Gy	Femurhead-R_V12.5Gy
1	95.05	2677	2589	2799	2044	2454	2585.3	0.086134	0.9103	2.7617	737.1	98.268	2211	2799	0.067515	0.89159	2.7617	675.45	826.56	66.829	27.596	12.161	0.072357	2.9158	765.31	2578	372.39	146.06	53.371	0.105	31.624	6.453	78.603	68.52	47.69	1.185	1301.3	586.89	42.15	25.431	10.156	0	18.234	522.45	38.078	22.652	5.1771	0	13.499
2	95.073	2687	2585	2780	2098	2470	2585.9	0.083946	0.93803	2.866	833.4	99.875	2464	2780	0.064765	0.71649	2.866	576.83	1099.7	99.988	44.769	17.804	0.13413	6.0893	796.48	2432	378.45	143.43	41.895	0	20.61	0.708	80.47	68.798	45.226	1.2274	1294.2	607.08	55.056	20.213	3.4166	0	10.741	580.82	50.559	21.601	2.4404	0	11.069
3	95.077	2678	2589	2805	2276	2472	2586.4	0.079567	0.91974	3.4755	773.62	99.777	2410	2805	0.058869	0.77322	3.4755	590.54	1437.4	96.329	76.255	48.449	0.71953	10.202	827.58	2661	386.12	149.6	62.248	0.899	43.053	11.207	93.033	79.097	41.357	0.56891	1386.7	831.46	86.082	31.21	0.58936	0	6.9445	725.85	75.821	23.851	0.048232	0	3.7126
4	95.064	2707	2612	2806	2215	2468	2606.2	0.091501	0.92887	3.1923	717.51	99.934	2442	2806	0.063643	0.81705	3.1923	571.12	956.27	88.517	35.206	15.669	0.1844	3.3571	764.62	2587	320.51	169.77	54.166	0.415	29.992	7.517	87.088	67.432	30.487	0.27168	1223	636.19	52.931	19.804	4.5613	0	11.37	597.14	45.564	17.888	2.3459	0	7.6696
5	95.055	2703	2612	2797	2076	2464	2605.3	0.091501	0.93191	2.8803	716.29	99.527	2154	2797	0.064122	0.83574	2.8803	585.95	949.14	77.302	33.853	18.305	0.20237	6.8256	771.38	2586	247.86	105.73	22.168	0.448	11.965	4.166	85.594	69.135	41.463	0.82208	1291	581.77	46.434	20.686	4.0994	0	11.078	536.49	40.148	21.169	6.217	0	12.503
6	95.081	2644	2573	2755	2219	2473	2570.7	0.066459	0.9197	3.2602	667.46	99.892	2469	2755	0.046881	0.75724	3.2602	497.9	852.26	78.143	27.683	10.785	0.034533	2.2817	846.2	2576	111.2	65.745	28.951	0.281	15.539	3.708	88.131	72.77	34.536	0.43266	1282.6	535.13	38.787	19.006	4.6102	0	10.638	554.04	48.942	13.567	0.40028	0	3.2064
7	94.692	2675	2586	2762	2105	2471	2583.3	0.078886	0.90959	3.395	668.18	98.581	2356	2762	0.065511	0.76967	3.395	521.67	897.43	74.212	28.675	15.877	0.79727	6.8552	922.12	2503	413.64	191.92	70.031	0.0049942	31.934	3.888	87.431	66.641	28.934	0.27976	1216.4	473.26	30.812	13.297	1.9319	0	5.9806	480.74	39.153	12.798	1.424	0	3.643
8	95.068	2766	2618	2902	2293	2468	2617.9	0.11383	0.93152	3.0749	1003.4	98.764	2312	2902	0.097987	0.81089	3.0749	809.3	1006.8	98.177	38.297	12.945	0.016803	2.7937	792.16	2568	378.25	138.22	22.771	0.105	14.569	7.549	95.484	81.47	41.744	1.1268	1408.9	632.84	50.879	18.626	2.1066	0	9.1389	587.18	42.925	14.907	1.41	0	6.291
9	95.067	2669	2582	2776	2131	2466	2580.5	0.078621	0.92703	3.0183	725.33	99.881	2456	2776	0.057485	0.79018	3.0183	560.1	944.92	87.214	31.731	16.07	0.033266	5.7038	1091.4	2603	251.67	164.95	48.804	1.358	25.92	9.568	90.415	73.325	40.651	0.46144	1337.1	526.72	38.83	16.085	2.9804	0	10.164	550.32	44.045	16.427	4.0941	0	10.392
10	91.059	2799	2632	2996	1601	2371	2623.7	0.16261	0.88835	3.0576	1120.6	97.437	1729	2996	0.12051	0.83559	3.0576	920.58	796.16	66.726	26.031	10.218	0.091241	1.4961	802.65	2702	355.58	111.46	52.83	1.585	39.692	17.018	88.845	73.84	46.922	0.48622	1348.3	428.89	29.36	8.5335	0.34746	0	3.3134	425.13	29.496	10.694	0.58654	0	3.7888
11	95.057	2665	2588	2778	1933	2462	2584.5	0.078439	0.93299	2.8182	936.94	99.437	2152	2778	0.053565	0.84912	2.8182	779.25	981.29	89.438	35.051	16.461	0.091446	5.7714	851.08	2608	339.85	156.59	47.871	1.115	33.203	13.021	85.437	70.79	46.188	0.97679	1338.8	444.19	31.829	13.935	2.6353	0	8.1681	484.35	37.296	18.091	2.7043	0	9.6532
12	95.07	2675	2583	2771	2256	2470	2582.1	0.079365	0.93282	2.7728	874.61	99.784	2404	2771	0.059846	0.72047	2.7728	613.19	1103.8	93.412	45.454	24.644	0.58093	7.4743	576.43	2547	432.73	121.14	16.349	0.13299	7.594	2.143	86.283	76.271	57.115	3.8405	1495.8	363.61	24.562	7.8191	0.63189	0	3.4469	346.77	22.261	6.6661	0.57863	0	2.8659
13	95.068	2683	2583	2796	2088	2467	2582.3	0.083624	0.91558	3.1426	847.8	99.369	2352	2796	0.064865	0.77829	3.1426	659.65	1184.9	100	54.726	23.678	0.02231	7.0811	820.94	2647	442.86	173.23	77.894	1.146	47.028	13.561	95.231	79.61	40.586	1.1934	1407.8	524.16	40.27	16.798	2.3577	0	7.9452	503.46	42.817	9.4411	0.93922	0	3.4832
14	95.049	2747	2631	2848	2234	2463	2625.1	0.10794	0.9367	2.9946	1149.5	99.932	2314	2848	0.072157	0.68398	2.9946	759.37	1014.4	91.901	39.363	18.273	0.074058	4.939	911.68	2582	271.4	164.1	37.107	0.139	12.239	1.799	94.223	78.873	46.94	1.7691	1436	638.1	42.589	20.736	8.355	0	14.351	584.82	36.93	18.987	7.329	0	13.079
15	95.068	2694	2604	2782	2185	2466	2598.7	0.087558	0.91192	3.2398	546.25	99.535	2357	2782	0.063049	0.74679	3.2398	408.08	786.37	57.767	26.066	12.759	0.24709	4.0319	1130.2	2620	314.82	161.07	64.194	2.368	46.011	17.947	90.868	72.333	44.635	0.6876	1360.3	478.42	35.29	11.244	1.6943	0	5.77	429.05	30.347	9.6076	0.77312	0	4.1233
16	95.058	2701	2606	2802	2030	2463	2601.1	0.091328	0.90929	3.0866	621.11	99.804	2330	2802	0.06496	0.77751	3.0866	481.78	689.35	55.695	18.496	6.9378	0.0053473	0.82929	1002.6	2620	291.33	156.16	47.858	1.157	26.785	9.615	81.926	67.547	36.997	0.63263	1239.4	505.02	46.854	11.503	0.026829	0	2.6816	492.91	37.02	18.217	3.0958	0	10.11
17	93.262	2695	2594	2792	2183	2455	2590.2	0.092521	0.90975	3.3167	763.07	99.025	2382	2792	0.070223	0.80722	3.3167	600.55	1107.7	96.644	48.213	22.204	0.18547	4.8589	1079.3	2625	371.36	163.5	72.693	1.035	47.189	10.53	86.231	68.707	34.737	0.28154	1254.2	655.95	46.458	27.673	9.2711	0	16.811	531.22	40.438	17.26	1.849	0	7.0775
18	95.07	2707	2604	2797	2252	2472	2600.1	0.090246	0.9327	3.2095	730.95	99.511	2357	2797	0.071128	0.80893	3.2095	578.62	913.29	98.545	34.274	2.6875	0	0	807.4	2441	165.3	92.53	24.385	0	8.806	0.246	93.362	80.828	40.617	0.51065	1403.8	594.91	49.463	16.582	1.7177	0	8.1624	516.88	38.821	11.222	2.3292	0	5.2643
19	93.175	2659	2580	2754	2280	2460	2575.9	0.077132	0.9188	3.4054	904.31	98.749	2346	2754	0.058346	0.82924	3.4054	726.63	904.67	94.754	32.157	6.3131	0	0.0053669	1020.8	2328	232.5	153.25	22.517	0	7.834	0.004	94.17	80.978	36.029	0.46033	1364.4	680.38	68.706	17.161	2.0595	0	8.1826	603.27	48.193	14.344	2.1484	0	6.8243
20	95.084	2689	2579	2796	2252	2472	2581.3	0.084141	0.92795	3.0589	744.91	99.127	2331	2796	0.070379	0.78456	3.0589	579.47	919.38	99.973	30.639	1.4144	0	0	748.67	2539	408.76	136.64	34.894	0.07	18.581	3.845	82.483	67.295	32.713	0.64383	1207.2	410.11	34.36	10.402	0.10687	0	2.8466	389.23	31.904	12.73	0.069892	0	3.7245
21	95.065	2675	2592	2784	2138	2465	2587.5	0.081019	0.92577	3.0742	807.62	99.89	2427	2784	0.056132	0.79201	3.0742	625.8	784.2	65.828	24.712	10.751	0.0016473	1.8458	672.45	2251	458.14	112.55	7.398	0	1.994	0	82.355	69.93	35.917	0.39043	1231.6	546.29	39.192	12.839	1.0376	0	5.625	520.09	32.951	12.311	2.2096	0	5.8845
22	95.071	2665	2592	2756	2227	2470	2585.9	0.075231	0.90329	3.638	860.14	99.403	2344	2756	0.055748	0.76562	3.638	666.89	1424.2	100	83.561	38.354	0.031061	9.0911	1108.4	2452	167.22	106	43.368	0	6.765	0.31	96.27	77.502	38.719	0.6569	1391.5	770.14	77.375	29.148	4.2207	0	10.509	744.05	72.663	24.131	2.4105	0	7.3663
23	95.066	2696	2598	2819	2081	2466	2594.8	0.08853	0.92725	3.177	614.76	99.44	2328	2819	0.068252	0.80039	3.177	485	743.6	51.635	22.881	11.642	0.16067	4.7136	957.31	2635	308.36	157.29	26.123	0.888	11.524	4.794	79.129	64.431	35.368	0.47421	1186.7	451.04	36.563	13.217	3.2563	0	7.3042	445.32	36.825	11.972	1.2443	0	5.1152
24	95.071	2680	2585	2785	1905	2466	2583.6	0.082785	0.93075	2.7919	838.44	99.406	2185	2785	0.065561	0.69348	2.7919	571.4	825.25	69.908	27.71	11.321	0.0098008	2.4137	773.44	2620	58.079	28.638	15.775	0.729	9.887	2.646	88.984	76.619	45.402	2.0599	1391.7	591.08	50.986	16.796	3.5729	0	9.5552	568.99	37.858	17.014	5.5087	0	10.781
25	95.064	2686	2593	2765	2225	2467	2590.4	0.084458	0.92932	3.0061	735.36	99.849	2446	2765	0.06298	0.78539	3.0061	563.33	858.63	86.453	27.868	8.6302	0	0.43321	883.52	2567	359.47	113.43	13.757	0.231	6.837	2.431	84.057	70.037	44.689	1.2866	1330.2	535.08	42.65	22.039	5.5627	0	15.057	573.88	45.354	22.757	4.7463	0	14.654
26	95.068	2687	2589	2811	2092	2468	2587.7	0.084589	0.92384	3.2429	720.5	99.88	2462	2811	0.063437	0.74743	3.2429	528.1	826.23	60.292	28.027	15.032	0.36407	6.1339	889.71	2596	330.6	118.53	34.36	0.393	18.853	4.398	93.392	78.268	41.371	0.67888	1373.1	625.2	46.086	20.818	6.8937	0	14.021	643.82	53.599	18.25	5.6737	0	11.735
27	95.07	2668	2589	2749	2290	2471	2585.1	0.076091	0.937	3.1082	842.83	99.954	2463	2749	0.053503	0.81342	3.1082	661.91	929.91	97.462	35.409	3.9706	0	0.29194	1004.2	2542	266.42	168.17	37.99	0.061	12.727	1.767	96.812	80.738	46.725	0.48019	1466.6	588.1	51.842	19.783	1.53	0	7.7013	608.14	54.39	20.179	2.2186	0	8.5255
28	95.074	2672	2579	2798	2098	2467	2577.8	0.079488	0.92638	2.6824	860.16	99.263	2226	2793	0.061533	0.69602	2.6824	592.87	788.62	64.254	23.636	11.301	0.021226	3.4634	842.05	2603	316.35	155.91	61.853	0.927	31.464	6.024	85.684	73.458	45.526	2.2572	1359.6	524.27	40.266	18.147	3.7142	0	10.528	554.39	48.655	19.522	2.9144	0	9.4989
29	95.061	2675	2585	2791	1995	2460	2582.8	0.083172	0.92609	2.8949	871.69	99.749	2443	2786	0.059799	0.68422	2.8949	584.91	740.8	44.463	22.501	13.791	1.2103	5.9477	621.21	2687	294.06	102.52	34.884	6.499	23.318	12.732	83.414	73.584	44.062	1.7234	1315.1	580.08	48.192	11.865	0.22736	0	4.6784	506.24	34.784	7.0876	0.95404	0	2.9488
30	95.068	2665	2583	2773	2146	2471	2580.3	0.075106	0.9166	3.1944	568.25	99.747	2413	2773	0.056669	0.73822	3.1944	415.73	678.92	54.846	17.867	5.0666	0	0.42412	573.01	2332	145.5	52.879	7.295	0	1.291	0.005	87.576	73.135	36.94	2.6881	1304.7	487.5	34.193	8.8541	0.79248	0	4.1206	576.69	43.956	11.968	2.9483	0	6.1393
