# Supplementary material for: Automated VMAT planning for short-course radiotherapy in locally advanced rectal cancer
Source: PLoS One. 2025 Jun 9;20(6):e0325567. doi: 10.1371/journal.pone.0325567 (PMC12148120; doi:10.1371/journal.pone.0325567)
Supplement: S3 File — (ZIP) [file pone.0325567.s003.zip › MP/plan_results_30.csv]

PatientID	tps	treatment_machine_name	plan_name	rx_dose	fractions	plan_mus	plan_cps	complexity	planfilename
1	Monaco	6398	01_A2Beam	2500	5	2619.7	211	0.097578	2708006_2Beam.dcm
2	Monaco	6398	01_A2Beam	2500	5	2457.5	199	0.089478	3160728_2Beam.dcm
3	Monaco	6398	01_A2beam2Arc	2500	5	2500.5	250	0.080046	3197014_2beam2Arc.dcm
4	Monaco	6398	01_A2Beam	2500	5	2439	194	0.095932	3384002_2Beam.dcm
5	Monaco	6398	01_A2Beam	2500	5	2557.6	189	0.09727	5382310_2Beam.dcm
6	Monaco	6398	01_A2Beam	2500	5	2765.2	192	0.10001	6360824_2Beam.dcm
7	Monaco	6398	01_A2Beam	2500	5	2761.2	191	0.098711	6437172_2Beam.dcm
8	Monaco	6398	01_A2Beam	2500	5	2700.9	187	0.08786	7661954_2Beam.dcm
9	Monaco	6398	01_A2Beam	2500	5	2486.2	193	0.098006	7673047_2Beam.dcm
10	Monaco	6398	01_A2Beam	2500	5	2898.9	179	0.098336	7688856_2Beam.dcm
11	Monaco	6398	01_A2Beam	2500	5	2785.7	198	0.10341	7753802_2Beam.dcm
12	Monaco	6398	01_APlan0	2500	5	2537.5	204	0.09458	7754658_Plan0.dcm
13	Monaco	6398	01_A2Beam	2500	5	2977.4	186	0.10351	7757620_2Beam.dcm
14	Monaco	6398	01_A2Beam	2500	5	2846.5	197	0.086099	7834102_2Beam.dcm
15	Monaco	6398	01_APlan1	2500	5	2864.6	201	0.10597	7935324_Plan1.dcm
16	Monaco	6398	01_APlan1	2500	5	2673.2	190	0.094452	7962072_Plan1.dcm
17	Monaco	6398	01_APlan0	2500	5	2615	200	0.098715	9015025_Plan0.dcm
18	Monaco	6398	01_A2Beam	2500	5	2338.4	192	0.08657	9189679_2Beam.dcm
19	Monaco	6398	01_A2ARC	2500	5	2767.5	199	0.080888	9204936_2ARC.dcm
20	Monaco	6398	01_A2Beam	2500	5	2844.5	198	0.10365	9212711_2Beam.dcm
21	Monaco	6398	01_APlan1	2500	5	2644.5	196	0.086596	9217648_Plan1.dcm
22	Monaco	6398	01_A2Beam2Arc	2500	5	2374.4	189	0.081873	9267825_2Beam2Arc.dcm
23	Monaco	6398	01_APlan1	2500	5	2805.9	195	0.095758	9279183_Plan1.dcm
24	Monaco	6398	01_APlan1	2500	5	2346.9	187	0.072681	9334593_Plan1.dcm
25	Monaco	6398	01_APlan1	2500	5	2712.7	199	0.10106	9434513_Plan1.dcm
26	Monaco	6398	01_APlan1	2500	5	2528.3	178	0.084253	9457869_Plan1.dcm
27	Monaco	6398	01_APlan1	2500	5	2574.8	292	0.074799	9460231_Plan1.dcm
28	Monaco	6398	01_APlan1	2500	5	2779	204	0.084866	9532103_Plan1.dcm
29	Monaco	6398	01_Aplan0	2500	5	2912.7	197	0.086655	9568245_plan0.dcm
30	Monaco	6398	01_APlan1	2500	5	2484.6	201	0.088736	9733069_Plan1.dcm
